# Supplementary material for: No evidence for assortative mating within a willow warbler migratory divide
Source: Front Zool. 2014 Jul 12;11:52. doi: 10.1186/s12983-014-0052-2 (PMC4105873; doi:10.1186/s12983-014-0052-2)
Supplement: Additional file 2: Table S4. — Deposited sequence data (of at least 200 bp) in GenBank for polymorphic regions on chromosome 1 (Chr1; NBEA) and chromosome 5 (Chr5; C11orf41). Table S5. Sequence data for short reads (< 200 bp) for polymorphic regions on chromosome 1 (Chr1; NBEA). [file s12983-014-0052-2-S2.xlsx]

## Sheet: Sheet1
Supplemental Table 4: Deposited sequence data (of at least 200 bp) in GenBank for polymorphic regions on chromosome 1 (Chr1; NBEA) and chromosome 5 (Chr5; C11orf41)
Sample	Chr1 Accession number	Chr5 Accession number
11A/01	KJ886758	KJ886575
11A/02	KJ886759	KJ886576
11A/03	KJ886760	KJ886577
11A/04	KJ886761	KJ886578
11A/05	KJ886762	KJ886579
11A/06	KJ886763	KJ886580
11A/07	N/A	KJ886581
11A/08	KJ886764	KJ886582
11A/09	KJ886765	KJ886583
11A/10	KJ886766	KJ886584
11A/11	KJ886767	KJ886585
11A/12	KJ886768	KJ886586
11A/13	KJ886769	KJ886587
11A/14	KJ886770	KJ886588
11A/15	KJ886771	KJ886589
11A/16	KJ886772	KJ886590
11A/17	KJ886773	KJ886591
11A/18	KJ886774	KJ886592
11A/19	KJ886775	KJ886593
11A/20	KJ886776	KJ886594
11A/21	KJ886777	KJ886595
11A/22	KJ886778	KJ886596
11A/23	N/A	KJ886597
11A/24	KJ886779	KJ886598
11A/25	KJ886780	KJ886599
11A/26	KJ886781	KJ886600
11A/27	KJ886782	KJ886601
11A/28	KJ886783	KJ886602
11A/29	N/A	KJ886603
11A/30	KJ886784	KJ886604
11A/31	KJ886785	KJ886605
11A/32	KJ886786	KJ886606
11A/33	KJ886787	KJ886607
11A/34	KJ886788	KJ886608
11A/35	KJ886789	KJ886609
11A/36	N/A	KJ886610
11A/37	KJ886790	KJ886611
11A/38	KJ886791	KJ886612
11A/39	KJ886792	KJ886613
11B/01	KJ886793	KJ886614
11B/02	KJ886794	KJ886615
11B/03	KJ886795	KJ886616
11B/04	KJ886796	KJ886617
11B/05	KJ886797	KJ886618
11B/06	KJ886798	KJ886619
11B/07	KJ886799	KJ886620
11B/08	KJ886800	KJ886621
11B/09	KJ886801	KJ886622
11B/10	KJ886802	KJ886623
11B/11	KJ886803	KJ886624
11B/12	KJ886804	KJ886625
11B/13	KJ886805	KJ886626
11B/14	KJ886806	KJ886627
11B/15	KJ886807	KJ886628
11B/16	KJ886808	KJ886629
11B/17	KJ886809	KJ886630
11B/18	KJ886810	KJ886631
11B/19	KJ886811	KJ886632
11B/20	KJ886812	KJ886633
11B/21	KJ886813	KJ886634
11B/22	KJ886814	KJ886635
11B/23	KJ886815	KJ886636
11B/24	KJ886816	KJ886637
11B/25	KJ886817	KJ886638
11B/26	KJ886818	KJ886639
11B/27	KJ886819	KJ886640
11B/28	KJ886820	KJ886641
11B/29	KJ886821	KJ886642
11B/30	N/A	KJ886643
11B/31	N/A	KJ886644
11B/32	KJ886822	KJ886645
11B/33	KJ886823	KJ886646
11B/34	KJ886824	KJ886647
11B/35	KJ886825	KJ886648
11B/36	KJ886826	KJ886649
11B/37	KJ886827	KJ886650
11B/38	KJ886828	KJ886651
11B/39	KJ886829	KJ886652
11B/40	KJ886830	KJ886653
11B/41	KJ886831	KJ886654
11B/42	KJ886832	KJ886655
11B/43	KJ886833	KJ886656
11B/44	KJ886834	KJ886657
11B/45	KJ886835	KJ886658
11B/46	KJ886836	KJ886659
11B/47	KJ886837	KJ886660
11B/48	KJ886838	KJ886661
11B/49	KJ886839	KJ886662
11B/50	KJ886840	KJ886663
11B/51	KJ886841	KJ886664
11B/52	KJ886842	KJ886665
11B/53	KJ886843	KJ886666
11B/54	KJ886844	KJ886667
11D/01	KJ886845	KJ886668
11D/02	KJ886846	KJ886669
12B/01	KJ886847	KJ886670
12C/01	KJ886848	KJ886671
12C/02	KJ886849	KJ886672
12C/03	KJ886850	KJ886673
12C/04	KJ886851	KJ886674
12C/05	KJ886852	KJ886675
12C/06	KJ886853	KJ886676
12C/07	KJ886854	KJ886677
12C/08	KJ886855	KJ886678
12C/09	KJ886856	KJ886679
12C/10	KJ886857	KJ886680
12C/11	KJ886858	KJ886681
12C/12	KJ886859	KJ886682
12C/13	KJ886860	KJ886683
12C/14	KJ886861	KJ886684
12C/15	KJ886862	KJ886685
12C/16	N/A	KJ886686
12C/17	KJ886863	KJ886687
12C/18	KJ886864	KJ886688
12C/19	KJ886865	KJ886689
12C/20	KJ886866	KJ886690
12C/21	KJ886867	KJ886691
12C/22	KJ886868	KJ886692
12C/23	KJ886869	KJ886693
12C/24	KJ886870	KJ886694
12C/25	KJ886871	KJ886695
12C/26	KJ886872	KJ886696
12C/27	KJ886873	KJ886697
12C/28	KJ886874	KJ886698
12C/29	KJ886875	KJ886699
12C/30	KJ886876	KJ886700
12C/31	KJ886877	KJ886701
12C/32	KJ886878	KJ886702
12C/33	KJ886879	KJ886703
12C/34	KJ886880	KJ886704
12C/35	KJ886881	KJ886705
12C/36	KJ886882	KJ886706
12C/37	KJ886883	KJ886707
12C/38	KJ886884	KJ886708
12C/39	KJ886885	KJ886709
12C/40	KJ886886	KJ886710
12C/41	KJ886887	KJ886711
12C/42	KJ886888	KJ886712
12C/43	KJ886889	KJ886713
12C/44	KJ886890	KJ886714
12C/45	KJ886891	KJ886715
12C/46	KJ886892	KJ886716
12C/47	KJ886893	KJ886717
12C/48	KJ886894	KJ886718
12C/49	KJ886895	KJ886719
12C/50	KJ886896	KJ886720
12C/54	KJ886897	KJ886721
12C/55	KJ886898	KJ886722
12C/56	KJ886899	KJ886723
12C/57	KJ886900	KJ886724
12C/58	KJ886901	KJ886725
96A/05	KJ886919	KJ886726
96A/13	KJ886920	KJ886727
97A/03	KJ886916	KJ886728
97A/05	KJ886921	KJ886729
97B/01	KJ886922	KJ886730
97B/10	KJ886923	KJ886731
97E/05	KJ886917	KJ886732
97E/06	KJ886918	KJ886733
00H/01	KJ886902	KJ886735,KJ886736
00H/02	KJ886903	KJ886734
00J/01	KJ886904	KJ886737
00J/02	KJ886905	KJ886738
01P/01	KJ886910	KJ886739
01P/02	KJ886911	KJ886740
01Q/01	KJ886912	KJ886741
01Q/02	KJ886913	KJ886742
01K/01	KJ886931	KJ886743
01K/02	KJ886926	KJ886744
01L/19	KJ886925	KJ886745
01L/20	KJ886930	KJ886746
01M/05	KJ886927	KJ886747
01M/06	KJ886928	KJ886748
01N/01	KJ886906	KJ886749
01N/02	KJ886907	KJ886750
01O/01	KJ886908	KJ886751
01O/02	KJ886909	KJ886752
97K/07	N/A	KJ886753
97M/01	KJ886914	KJ886754
97M/02	KJ886915	KJ886755
97N/13	KJ886924	KJ886756
97N/14	KJ886929	KJ886757
Supplemental Table 5: Sequence data for short reads (< 200 bp) for polymorphic regions on chromosome 1 (Chr1; NBEA)
Sample	Chr 1 sequence
11A/07	TTATATTGAAGGTAAAATGGTCTATTCCAGAGTGAAARCACTGTTATGTACTTGTAATAGTATCTTTCATAGTAGAAAATCAGTAATATCTGTCCAGTATTGTGTCTTTTTCTGGTTAATGTTCATGCACAWCCTTCTAATCAACAGAGAAAYACTAAATCCATACAAAATTTCTTATTAGCTTCA
11A/23	TTATATTGAAGGTAAAATGGTCTATTCCAGAGTGAAARCACTGTTWTGTACTTGTAATAGTATCTTTCATAGTAGAAAATCAGTAATATCTGTCCAGTATTGTGTCTTTTTCTGGTTAATGTTCATGCACAWCCTTCTAATCAACAGAGAAAYASTAAATCCATACAAAATTTCTTATTAGCTTCA
11A/29	TTATATTGAAGGTAAAATGGTCTATTCCAGAGTGAAARCACTGTTATGTACTTGTAATAGTATCTTTCATAGTAGAAAATCAGTAATATCTGTCCAGTATTGTGTCTTTTTCTGGTTAATGTTCATGCACAWCCTTCTAATCAACAGAGAAAYACTAAATCCATACAAAATTTCTTATTAGCTTCA
11A/36	TTATATTGAAGGTAAAATGGTCTATTCCAGAGTGAAARCACTGTTATGTACTTGTAATAGTATCTTTCATAGTAGAAAATCAGTAATATCTGTCCAGTATTGTGTCTTTTTCTGGTTAATGTTCATGCACAWCCTTCTAATCAACAGAGAAAYACTAAATCCATACAAAATTTCTTATTAGCTTCA
11B/30	TTATATTGAAGGTAAAATGGTCTATTCCAGAGTGAAAACACTGTTATGTACTTGTAATAGTATCTTTCATAGTAGAAAATCAGTAATATCTGTCCAGTATTGTGTCTTTTTCTGGTTAATGTTCATGCACAWCCTTCTAATCAACAGAGAAACASTAAATCCATACAAAATTTCTTATTAGCTTCA
11B/31	TTATATTGAAGGTAAAATGGTCTATTCCAGAGTGAAARCACTGTTATGTACTTGTAATAGTATCTTTCATAGTAGAAAATCAGTAATATCTGTCCAGTATTGTGTCTTTTTCTGGTTAATGTTCATGCACAWCCTTCTAATCAACAGAGAAAYACTAAATCCATACAAAATTTCTTATTAGCTTCA
12C/16	TTATATTGAAGGTAAAATGGTCTATTCCAGAGTGAAAACACTGTTATGTACTTGTAATAGTATCTTTCATAGTAGAAAATCAGTAATATCTGTCCAGTATTGTGTCTTTTTCTGGTWAATGTTCATGCACAWCCTTCTAATCAACAGAGAAACACTAAATCCATACAAAATTTCTTATTAGCTTCA
97K/07	TTATATTGAAGGTAAAATGGTCTATTCCAGAGTGAAAACACTGTTATGTACTTGTAATAGTATCTTTCATAGTAGAAAATCAGTAATATCTGTCCAGTATTGTGTCTTTTTCTGGTTAATGTTCATGCACATCCTTCTAATCAACAGAGAAACACTAAATCCATACAAAATT
